# Supplementary material for: Impact of Legal Protection on Life-Support Interventions and 3-Month Mortality in the Intensive Care Unit: The Vulne-Rea Study
Source: Healthcare (Basel). 2026 Jul 14;14(14):2105. doi: 10.3390/healthcare14142105 (PMC13411860; doi:10.3390/healthcare14142105)
Supplement: Supplementary file 1 [file healthcare-14-02105-s001.zip]

Archive with 1 entries (1 files):
- healthcare-4359005-supplementary.pdf
